# Supplementary material for: Mechanical strain treatment improves nuclear transfer reprogramming efficiency by enhancing chromatin accessibility
Source: Stem Cell Reports. 2023 Mar 23;18(4):807–16. doi: 10.1016/j.stemcr.2023.02.007 (PMC10147550; doi:10.1016/j.stemcr.2023.02.007)
Supplement: Table S1. List of all performed datasets including RNA-seq, ATAC-seq, and ChIP-seq [file mmc2.xlsx]

## Sheet: RNA-seq
Sample ID	Total Read Pairs	Mapped Reads Pairs	Mapped Percentage
RNA CC ctrl rep1	21699578	20649893	0.951626
RNA CC ctrl rep2	19507737	1.85648e+07	0.951666
RNA CC ctrl rep3	16719853	15767711	0.943053
RNA CC 2h rep1	24496196	23612299	0.963917
RNA CC 2h rep2	21301037	2.05424e+07	0.964384
RNA CC 2h rep3	21089841	2.03628e+07	0.965528
RNA CC 4h rep1	20351907	19630053	0.964531
RNA CC 4h rep2	23618377	22792866	0.965048
RNA CC 4h rep3	21263424	20241767	0.951952
RNA CC 6h rep1	20477680	1.61508e+07	0.7887
RNA CC 6h rep2	17568451	1.3424e+07	0.764094
RNA CC 8h rep1	23184342	22322235	0.962815
RNA CC 8h rep2	21333919	20566410	0.964024
RNA CC 8h rep3	23311961	2.24455e+07	0.96283
RNA CC 10h rep1	19477453	1.83816e+07	0.943736
RNA CC 10h rep2	20808069	1.99118e+07	0.956926
RNA CC 10h rep3	19610584	1.88151e+07	0.959434
RNA CC 12h rep1	20538374	1.59871e+07	0.7784
RNA CC 12h rep2	18918417	14297885	0.755765
RNA CC 14h rep1	21019049	1.97835e+07	0.941217
RNA CC 14h rep2	13711572	1.29836e+07	0.946909
RNA CC 14h rep3	22335972	21341275	0.955467
RNA CC 16h rep1	19663058	1.90755e+07	0.970121
RNA CC 16h rep2	21313088	20566384	0.964965
RNA CC 16h rep3	22790987	21937510	0.962552
RNA ms-SCNT CC in enucleated MII rep1	14650485	1.25586e+07	0.857217
RNA ms-SCNT CC in enucleated MII rep2	11558375	10027568	0.867559
RNA ms-SCNT Late 1-cell rep1	13331011	1.11075e+07	0.83321
RNA ms-SCNT Late 1-cell rep2	14089076	1.17762e+07	0.835836
RNA ms-SCNT Early 2-cell rep1	13681666	11399090	0.833165
RNA ms-SCNT Early 2-cell rep2	13687130	11692188	0.854247
RNA ms-SCNT Late 2-cell rep1	16031650	13808708	0.86134
RNA ms-SCNT Late 2-cell rep2	14292089	12298321	0.860498
RNA ms-SCNT 4-cell rep1	15906629	1.40093e+07	0.880722
RNA ms-SCNT 4-cell rep2	15864209	14309242	0.901983
RNA SCNT CC in enucleated MII rep1	24081002	17595761	0.730691
RNA SCNT CC in enucleated MII rep2	21607195	1.62631e+07	0.752669
RNA SCNT CC in enucleated MII rep3	22478034	16498808	0.733997
RNA SCNT Late 1-cell rep1	16370642	10793900	0.659345
RNA SCNT Late 1-cell rep2	20120774	14491122	0.720207
RNA SCNT Late 1-cell rep3	26371821	1.81572e+07	0.688507
RNA SCNT Early 2-cell rep1	23270318	1.56535e+07	0.67268
RNA SCNT Early 2-cell rep2	25764012	17397583	0.675267
RNA SCNT Early 2-cell rep3	24017965	16745886	0.697223
RNA SCNT Late 2-cell rep1	15986213	1.01396e+07	0.634272
RNA SCNT Late 2-cell rep2	19197360	13470679	0.701694
RNA SCNT Late 2-cell rep3	14526943	1.04403e+07	0.718684
RNA SCNT 4-cell rep1	21825300	1.51673e+07	0.694943
RNA SCNT 4-cell rep2	24093927	16206980	0.672658
RNA SCNT 4-cell rep3	17282097	1.17786e+07	0.681548

## Sheet: ATAC-seq
Sample ID	Total Read Pairs	Mapped Reads Pairs	Mapped Percentage
ATAC CC ctrl rep1	55464765	5.45026e+07	0.982652
ATAC CC ctrl rep2	54212257	53155223	0.980502
ATAC CC 14h rep1	69625702	6.82186e+07	0.97979
ATAC CC 14h rep2	59725543	5.86347e+07	0.981736
ATAC CC ctrl super-TDU+ rep1	14649344	14122621	0.964045
ATAC CC ctrl super-TDU+ rep2	27995914	2.68537e+07	0.959201
ATAC CC 14h super-TDU+ rep1	32113262	3.12037e+07	0.971676
ATAC CC 14h super-TDU+ rep2	16530147	1.5926e+07	0.963449

## Sheet: ChIP-seq
Sample ID	Total Read Pairs	Mapped Reads Pairs	Mapped Percentage
ChIP CC ctrl H3K9me3 rep1	56147643	5.40008e+07	0.961764
ChIP CC ctrl H3K9me3 rep2	56816904	5.46583e+07	0.962008
ChIP CC 14h H3K9me3 rep1	66591406	6.31797e+07	0.948766
ChIP CC 14h H3K9me3 rep2	76933206	7.39623e+07	0.961383
ChIP CC 14h H3K9me3 rep3	51594826	4.93886e+07	0.95724
ChIP CC ctrl input rep1	52670717	5.16504e+07	0.980628
ChIP CC ctrl input rep2	41060019	39501504	0.962043
ChIP CC 14h input rep1	16990032	16481581	0.970074
ChIP CC 14h input rep2	34218463	33231456	0.971156
ChIP CC 14h input rep3	50304609	48914036	0.972357
